# Supplementary material for: Identification of purity and prognosis‐related gene signature by network analysis and survival analysis in brain lower grade glioma
Source: J Cell Mol Med. 2020 Aug 31;24(19):11607–12. doi: 10.1111/jcmm.15805 (PMC7576230; doi:10.1111/jcmm.15805)
Supplement: Supplementary file 3 — Table S1 [file JCMM-24-11607-s003.xlsx]

## Sheet: Sheet1
		predicted		class error	sensitivity	specificity
		high	low
observed	high	63	8	0.11	0.89	0.82
	low	17	75	0.18
