# Supplementary material for: Identification of purity and prognosis‐related gene signature by network analysis and survival analysis in brain lower grade glioma
Source: J Cell Mol Med. 2020 Aug 31;24(19):11607–12. doi: 10.1111/jcmm.15805 (PMC7576230; doi:10.1111/jcmm.15805)
Supplement: Supplementary file 4 — Table S2 [file JCMM-24-11607-s004.xlsx]

## Sheet: Table. S3
	id	unicoxCoef	correlationwithCPE	lassocoef	logFC	P.Value	adj.P.Val	HazardRatio	CI95	PValue
HLA-E	HLA-E	0.00119549	-0.701156	-7.02923e-05	275.493	8.37e-30	4.61e-28	1.0012	1.00079344147253-1.00159912952576	5.77e-09
MSN	MSN	0.00400023	-0.594431	-2.90424e-05	113.163	6.59e-21	1.03e-19	1.00401	1.00331575415564-1.00470119835269	6.36e-30
GNG5	GNG5	0.0083827	-0.509955	-0.000103662	74.0007	6.71e-28	2.78e-26	1.00842	1.00657128345086-1.01026797104372	3.14e-19
MYL12A	MYL12A	0.00834194	-0.672049	-0.000185331	57.2455	7.76e-23	1.61e-21	1.00838	1.00662469364885-1.01013200998758	5.38e-21
ITGB4	ITGB4	0.00566299	-0.504542	-8.64613e-05	42.9489	1.07e-21	1.85e-20	1.00568	1.00331890878131-1.0080447588929	2.31e-06
PDPN	PDPN	0.00591238	-0.445191	3.08061e-06	46.3613	1.77e-13	1.13e-12	1.00593	1.00450504519844-1.00735675705124	2.95e-16
AGTRAP	AGTRAP	0.0167989	-0.623115	-7.56e-05	33.5267	3.02e-36	4.84e-34	1.01694	1.01192137242413-1.02198513898335	2.85e-11
S100A4	S100A4	0.0117772	-0.610037	-0.000156151	20.0768	7.44e-16	6.39e-15	1.01185	1.00832659932843-1.01537933335777	3.51e-11
PLSCR1	PLSCR1	0.0169525	-0.538448	0.00045538	23.1631	2.79e-18	3.1e-17	1.0171	1.0134435565221-1.02076371877524	2.62e-20
VAMP5	VAMP5	0.00660632	-0.605755	3.35719e-05	57.7676	2.7e-24	6.55e-23	1.00663	1.00479752087336-1.00846219318614	1.13e-12
